# Supplementary material for: Functional assessment of human enhancer activities using whole-genome STARR-sequencing
Source: Genome Biol. 2017 Nov 20;18:219. doi: 10.1186/s13059-017-1345-5 (PMC5694901; doi:10.1186/s13059-017-1345-5)
Supplement: Supplementary file 2 — Genomic coordinates and chromatin environment of the 15 regions validated by luciferase assay. (XLSX 43 kb) [file 13059_2017_1345_MOESM2_ESM.xlsx]

## Sheet: LNCaP
Table S1: Genomic coordinates and chromatin environment of the 15 regions validated by luciferase assay.
Chromosome	start	end	Log2(luciferase signal)	log2(WHG-STARR-Seq signal)	DNase I site	H3K4M1	H3K4M2	H3K27AC	H3K27M3
chr4	109541576	109542086	10.3244	2.01332	Y		Y	Y
chr19	13227339	13227641	8.62163	2.57347	Y		Y	Y
chr22	50744343	50744643	8.19362	3.10656			Y	Y
chr1	51069472	51069772	0.761061	0.456011		Y	Y	Y
chr6	4436381	4436681	4.36457	1.59737
chr3	71497146	71497514	1.92999	1.74623		Y
chr7	96178036	96178472	5.11752	1.17848	Y	Y	Y	Y
chr1	226005319	226005895	5.10698	0.890833	Y	Y	Y	Y
chr2	41684176	41684656	0.349008	-0.543989
chr18	45732182	45732482	0.10257	-0.695992		Y	Y	Y
chr6	18025017	18025325	-0.569856	-1.22206				Y
chr12	17092910	17093216	3.1867	-0.42137	Y	Y
chr20	47407851	47408315	-0.547488	-1.90389	Y	Y	Y		Y
chr6	118241606	118241948	4.82139	-0.444454	Y	Y	Y
chr8	146157341	146157691	-0.662965	-0.409688
