# Supplementary material for: Functional assessment of human enhancer activities using whole-genome STARR-sequencing
Source: Genome Biol. 2017 Nov 20;18:219. doi: 10.1186/s13059-017-1345-5 (PMC5694901; doi:10.1186/s13059-017-1345-5)
Supplement: Supplementary file 3 — GO term analysis of the top 2000 active open enhancers and the top 2000 active closed enhancers. (XLSX 37 kb) [file 13059_2017_1345_MOESM3_ESM.xlsx]

## Sheet: Near top 2000 open active
Table S2: GO term analysis of the top 2000 active open enhancers and the top 2000 active closed enhancers.
	Category	Term	Count	Percentage %	P-value	Q-value
	GOTERM_BP_ALL	cellular macromolecule metabolic process	615	39.3	6.5e-26	2.2e-22
	GOTERM_BP_ALL	gene expression	399	25.5	5.6e-24	9.6e-21
	GOTERM_BP_ALL	cellular metabolic process	730	46.7	1.6e-23	1.8e-20
	GOTERM_BP_ALL	cellular process	1030	65.9	4.6e-22	4e-19
	GOTERM_BP_ALL	macromolecule metabolic process	637	40.8	2.9e-20	2e-17
	GOTERM_BP_ALL	metabolic process	791	50.6	7.7e-18	4.4e-15
	GOTERM_BP_ALL	translation	78	5	1.1e-16	5.5e-14
	GOTERM_BP_ALL	RNA metabolic process	155	9.9	3e-16	1.4e-13
	GOTERM_BP_ALL	nucleobase, nucleoside, nucleotide and nucleic acid metabolic process	410	26.2	5.4e-16	2.1e-13
	GOTERM_BP_ALL	primary metabolic process	723	46.3	9.2e-16	3.1e-13
	GOTERM_BP_ALL	RNA processing	103	6.6	1.6e-14	5.1e-12
	GOTERM_BP_ALL	cellular nitrogen compound metabolic process	426	27.3	4.2e-14	1.2e-11
	GOTERM_BP_ALL	translational elongation	36	2.3	1.5e-13	4.1e-11
	GOTERM_BP_ALL	nitrogen compound metabolic process	431	27.6	5.2e-13	1.3e-10
	GOTERM_BP_ALL	cellular macromolecule biosynthetic process	338	21.6	1e-12	2.3e-10
	GOTERM_BP_ALL	macromolecule biosynthetic process	339	21.7	1.6e-12	3.4e-10
	GOTERM_BP_ALL	cellular biosynthetic process	387	24.8	1.6e-10	3.1e-08
	GOTERM_BP_ALL	RNA splicing	59	3.8	2.5e-10	4.7e-08
	GOTERM_BP_ALL	biosynthetic process	392	25.1	9.3e-10	1.7e-07
	GOTERM_BP_ALL	ribonucleoprotein complex biogenesis	43	2.8	1.2e-09	2e-07
	GOTERM_BP_ALL	regulation of metabolic process	398	25.5	1.6e-09	2.6e-07
	GOTERM_BP_ALL	regulation of macromolecule metabolic process	364	23.3	1.9e-09	2.9e-07
	GOTERM_BP_ALL	negative regulation of protein modification process	33	2.1	2.8e-09	4.1e-07
	GOTERM_BP_ALL	regulation of cellular metabolic process	381	24.4	4.3e-09	6.2e-07
	GOTERM_BP_ALL	cellular protein metabolic process	276	17.7	4.5e-09	6.2e-07
	GOTERM_BP_ALL	negative regulation of protein ubiquitination	25	1.6	4.7e-09	6.2e-07
	GOTERM_BP_ALL	mRNA metabolic process	67	4.3	5.5e-09	7e-07
	GOTERM_BP_ALL	negative regulation of ligase activity	23	1.5	1.6e-08	1.9e-06
	GOTERM_BP_ALL	negative regulation of ubiquitin-protein ligase activity	23	1.5	1.6e-08	1.9e-06
	GOTERM_BP_ALL	regulation of primary metabolic process	361	23.1	2e-08	2.4e-06
	GOTERM_BP_ALL	mRNA processing	59	3.8	2.9e-08	3.3e-06
	GOTERM_BP_ALL	negative regulation of ubiquitin-protein ligase activity during mitotic cell cycle	22	1.4	4.6e-08	5.1e-06
	GOTERM_BP_ALL	regulation of gene expression	318	20.3	4.9e-08	5.3e-06
	GOTERM_BP_ALL	regulation of ubiquitin-protein ligase activity during mitotic cell cycle	23	1.5	5.2e-08	5.4e-06
	GOTERM_BP_ALL	regulation of ubiquitin-protein ligase activity	24	1.5	7.3e-08	7.4e-06
	GOTERM_BP_ALL	positive regulation of ubiquitin-protein ligase activity during mitotic cell cycle	22	1.4	1.1e-07	1.1e-05
	GOTERM_BP_ALL	regulation of ligase activity	24	1.5	1.6e-07	1.5e-05
	GOTERM_BP_ALL	positive regulation of ubiquitin-protein ligase activity	22	1.4	1.9e-07	1.8e-05
	GOTERM_BP_ALL	negative regulation of macromolecule metabolic process	104	6.7	2.2e-07	2e-05
	GOTERM_BP_ALL	negative regulation of metabolic process	109	7	2.3e-07	2e-05
	GOTERM_BP_ALL	anaphase-promoting complex-dependent proteasomal ubiquitin-dependent protein catabolic process	21	1.3	2.4e-07	2.1e-05
	GOTERM_BP_ALL	ncRNA metabolic process	45	2.9	2.6e-07	2.2e-05
	GOTERM_BP_ALL	transcription	241	15.4	3.9e-07	3.2e-05
	GOTERM_BP_ALL	positive regulation of ligase activity	22	1.4	4.3e-07	3.4e-05
	GOTERM_BP_ALL	regulation of protein ubiquitination	26	1.7	6.7e-07	5.3e-05
	GOTERM_BP_ALL	ncRNA processing	38	2.4	9.9e-07	7.6e-05
	GOTERM_BP_ALL	negative regulation of cellular metabolic process	100	6.4	1e-06	7.5e-05
	GOTERM_BP_ALL	positive regulation of protein ubiquitination	23	1.5	1.3e-06	9.8e-05
	GOTERM_BP_ALL	regulation of macromolecule biosynthetic process	306	19.6	1.7e-06	0.00012
	GOTERM_BP_ALL	negative regulation of cellular protein metabolic process	36	2.3	2.9e-06	0.00021
	GOTERM_BP_ALL	ribonucleoprotein complex assembly	20	1.3	3.1e-06	0.00021
	GOTERM_BP_ALL	proteasomal ubiquitin-dependent protein catabolic process	25	1.6	3.6e-06	0.00024
	GOTERM_BP_ALL	proteasomal protein catabolic process	25	1.6	3.6e-06	0.00024
	GOTERM_BP_ALL	regulation of nucleobase, nucleoside, nucleotide and nucleic acid metabolic process	302	19.3	4e-06	0.00027
	GOTERM_BP_ALL	RNA splicing, via transesterification reactions	32	2	4.4e-06	0.00029
	GOTERM_BP_ALL	nuclear mRNA splicing, via spliceosome	32	2	4.4e-06	0.00029
	GOTERM_BP_ALL	RNA splicing, via transesterification reactions with bulged adenosine as nucleophile	32	2	4.4e-06	0.00029
	GOTERM_BP_ALL	regulation of transcription	281	18	6e-06	0.00038
	GOTERM_BP_ALL	negative regulation of protein metabolic process	36	2.3	7.1e-06	0.00045
	GOTERM_BP_ALL	negative regulation of catalytic activity	47	3	8.3e-06	0.00051
	GOTERM_BP_ALL	regulation of nitrogen compound metabolic process	302	19.3	8.5e-06	0.00051
	GOTERM_BP_ALL	regulation of RNA metabolic process	205	13.1	9.7e-06	0.00058
	GOTERM_BP_ALL	ribosome biogenesis	27	1.7	9.9e-06	0.00058
	GOTERM_BP_ALL	regulation of biosynthetic process	313	20	1.1e-05	0.00062
	GOTERM_BP_ALL	regulation of cellular biosynthetic process	311	19.9	1.1e-05	0.00064
	GOTERM_BP_ALL	negative regulation of molecular function	53	3.4	1.5e-05	0.00081
	GOTERM_BP_ALL	regulation of transcription, DNA-dependent	199	12.7	2.3e-05	0.0012
	GOTERM_BP_ALL	positive regulation of cellular protein metabolic process	40	2.6	3.3e-05	0.0018
	GOTERM_BP_ALL	protein metabolic process	295	18.9	3.5e-05	0.0018
	GOTERM_BP_ALL	ubiquitin-dependent protein catabolic process	41	2.6	3.5e-05	0.0018
	GOTERM_BP_ALL	tRNA metabolic process	25	1.6	4.8e-05	0.0025
	GOTERM_BP_ALL	negative regulation of gene expression	70	4.5	5.2e-05	0.0026
	GOTERM_BP_ALL	cellular component biogenesis	121	7.7	6.3e-05	0.0031
	GOTERM_BP_ALL	modification-dependent protein catabolic process	77	4.9	6.9e-05	0.0034
	GOTERM_BP_ALL	modification-dependent macromolecule catabolic process	77	4.9	6.9e-05	0.0034
	GOTERM_BP_ALL	regulation of protein metabolic process	74	4.7	7e-05	0.0034
	GOTERM_BP_ALL	regulation of cellular protein metabolic process	66	4.2	8.2e-05	0.0039
	GOTERM_BP_ALL	positive regulation of protein metabolic process	40	2.6	8.6e-05	0.004
	GOTERM_BP_ALL	positive regulation of cellular process	201	12.9	0.00013	0.006
	GOTERM_BP_ALL	cellular macromolecule catabolic process	91	5.8	0.00016	0.0074
	GOTERM_BP_ALL	proteolysis involved in cellular protein catabolic process	78	5	0.00017	0.0077

## Sheet: Near top 2000 closed active
	Category	Term	Count	Percentage %	P-value	Q-value
	GOTERM_BP_ALL	system development	199	16.9	2.1e-08	6.9e-05
	GOTERM_BP_ALL	anatomical structure development	212	18	2.5e-08	4.1e-05
	GOTERM_BP_ALL	regulation of cell proliferation	85	7.2	7.4e-08	8e-05
	GOTERM_BP_ALL	organ development	151	12.8	7.3e-07	0.00059
	GOTERM_BP_ALL	nervous system development	103	8.8	1.6e-06	0.0011
	GOTERM_BP_ALL	multicellular organismal development	224	19	2.5e-06	0.0014
	GOTERM_BP_ALL	negative regulation of cell proliferation	45	3.8	3.9e-06	0.0018
	GOTERM_BP_ALL	developmental process	238	20.2	1.3e-05	0.0054
	GOTERM_BP_ALL	central nervous system development	47	4	5.1e-05	0.018
	GOTERM_BP_ALL	positive regulation of biological process	161	13.7	5.9e-05	0.019
	GOTERM_BP_ALL	lung development	18	1.5	6.4e-05	0.019
	GOTERM_BP_ALL	positive regulation of cellular process	148	12.6	7.2e-05	0.02
	GOTERM_BP_ALL	respiratory tube development	18	1.5	9.4e-05	0.023
	GOTERM_BP_ALL	positive regulation of cellular biosynthetic process	66	5.6	9.9e-05	0.023
	GOTERM_BP_ALL	tube development	29	2.5	0.0001	0.023
	GOTERM_BP_ALL	cellular developmental process	137	11.6	0.00014	0.027
	GOTERM_BP_ALL	anatomical structure morphogenesis	102	8.7	0.00015	0.028
	GOTERM_BP_ALL	cell differentiation	132	11.2	0.00015	0.027
	GOTERM_BP_ALL	positive regulation of biosynthetic process	66	5.6	0.00015	0.026
	GOTERM_BP_ALL	respiratory system development	18	1.5	0.00019	0.031
	GOTERM_BP_ALL	brain development	34	2.9	0.00022	0.033
	GOTERM_BP_ALL	cell morphogenesis involved in neuron differentiation	27	2.3	0.00026	0.038
	GOTERM_BP_ALL	cell motion	48	4.1	0.00035	0.049
	GOTERM_BP_ALL	neuron projection morphogenesis	27	2.3	0.00036	0.047
