# Supplementary material for: Functional assessment of human enhancer activities using whole-genome STARR-sequencing
Source: Genome Biol. 2017 Nov 20;18:219. doi: 10.1186/s13059-017-1345-5 (PMC5694901; doi:10.1186/s13059-017-1345-5)
Supplement: Supplementary file 4 — Motif enrichment analysis of WHG-STARR-seq enhancers. (XLSX 24 kb) [file 13059_2017_1345_MOESM4_ESM.xlsx]

## Sheet: Sheet1
Table S3: Motif enrichment analysis of WHG-STARR-seq enhancers.
To get motifs enriched in active open enhancers, we compared top 5000 active open enhancers (ranked by MACS q-values) to 5000 randomly chosen DNase I hypersensitivity sites. To get motifs enriched in active closed enhancers, we compared top 5000 active closed enhancers that are open in at least one ENCODE cell line and top 5000 active closed enhancers that are still closed in all other ENCODE cel…
Motif	Type	p.open	q.open	frac.target.open	frac.bg.open	enrich.open	p.close.open	q.close.open	frac.target.close.open	frac.bg.close.open	enrich.close.open	p.close.close	q.close.close	frac.target.close.close	frac.bg.close.close	enrich.close.close
RBPJ	?	1e-218	0	0.4686	0.2604	1.79954	1e-188	0	0.4936	0.2955	1.67039	1e-93	0	0.4206	0.2845	1.47838
TFAP2A	AP2	1e-161	0	0.466	0.2849	1.63566	1e-97	0	0.2862	0.167	1.71377	1e-09	0	0.161	0.1301	1.23751
TFAP2C	AP2	1e-167	0	0.5488	0.3568	1.53812	1e-119	0	0.3544	0.2109	1.68042	1e-16	0	0.2108	0.1654	1.27449
bHLHE40	bHLH	1e-45	0	0.1362	0.077	1.76883	1e-51	0	0.101	0.0485	2.08247	1e-09	0	0.0624	0.044	1.41818
BMAL1	bHLH	1e-205	0	0.4932	0.2875	1.71548	1e-196	0	0.5766	0.3679	1.56727	1e-80	0	0.4932	0.3614	1.36469
CLOCK	bHLH	1e-71	0	0.2108	0.121	1.74215	1e-86	0	0.1984	0.1039	1.90953	1e-21	0	0.1388	0.096	1.44583
E2A	bHLH	1e-138	0	0.5576	0.382	1.45969	1e-58	0	0.5126	0.3997	1.28246	1e-30	0	0.45	0.3699	1.21655
HIF-1a	bHLH	1e-32	0	0.113	0.067	1.68657	1e-33	0	0.0772	0.0396	1.94949	1e-14	0	0.0592	0.0368	1.6087
Max	bHLH	1e-80	0	0.2322	0.1327	1.74981	1e-78	0	0.23	0.1322	1.73979	1e-30	0	0.175	0.1193	1.46689
MYC	bHLH	1e-60	0	0.1984	0.1174	1.68995	1e-70	0	0.1844	0.1012	1.82213	1e-32	0	0.1416	0.0893	1.58567
TCF12	bHLH	1e-142	0	0.6484	0.4695	1.38104	1e-75	0	0.6108	0.4804	1.27144	1e-47	0	0.5448	0.4423	1.23174
Tcf12	bHLH	1e-107	0	0.3914	0.2496	1.56811	1e-128	0	0.3436	0.1975	1.73975	1e-47	0	0.2492	0.1683	1.48069
TFAP4	bHLH	1e-130	0	0.4302	0.2702	1.59215	1e-171	0	0.444	0.2604	1.70507	1e-57	0	0.3288	0.2294	1.4333
USF1	bHLH	1e-67	0	0.1912	0.1078	1.77365	1e-76	0	0.1694	0.0869	1.94937	1e-24	0	0.1216	0.0797	1.52572
Usf2	bHLH	1e-48	0	0.1218	0.0652	1.8681	1e-35	0	0.1308	0.0786	1.66412	1e-10	0	0.1028	0.0772	1.33161
AP-1	bZIP	1e-201	0	0.2332	0.0895	2.60559	0	0	0.372	0.1377	2.70153	1e-44	0	0.2156	0.1417	1.52152
Atf1	bZIP	1e-234	0	0.2486	0.0908	2.73789	1e-15	0	0.2378	0.1915	1.24178	1e-07	0	0.2322	0.2008	1.15637
Atf2	bZIP	1e-122	0	0.136	0.0491	2.76986	1e-21	0	0.1114	0.0736	1.51359	0.001	0.0002	0.09	0.0764	1.17801
Atf3	bZIP	1e-200	0	0.2106	0.0756	2.78571	0	0	0.3446	0.1219	2.82691	1e-45	0	0.1994	0.1278	1.56025
Atf4	bZIP	1e-58	0	0.071	0.0267	2.65918	1e-23	0	0.103	0.0655	1.57252	1e-07	0	0.0958	0.0747	1.28246
Atf7	bZIP	1e-160	0	0.188	0.0713	2.63675	1e-10	0	0.1706	0.1371	1.24435	1e-06	0	0.168	0.1436	1.16992
Bach1	bZIP	1e-147	0	0.05	0.0055	9.09091	0	0	0.1048	0.0078	13.4359	1e-60	0	0.0366	0.0083	4.40964
Fosl2	bZIP	1e-169	0	0.1468	0.0453	3.24062	0	0	0.2268	0.0577	3.93068	1e-19	0	0.0872	0.0552	1.57971
Jun-AP1	bZIP	1e-174	0	0.124	0.0323	3.83901	0	0	0.1926	0.0404	4.76733	1e-23	0	0.0682	0.0378	1.80423
MafK	bZIP	1e-133	0	0.1146	0.0347	3.30259	1e-240	0	0.1648	0.0423	3.89598	1e-50	0	0.0834	0.037	2.25405
NFY	CCAAT	1e-141	0	0.244	0.1152	2.11806	1e-123	0	0.2736	0.1441	1.89868	1e-82	0	0.2582	0.1525	1.69311
GRHL2	CP2	1e-66	0	0.1116	0.0499	2.23647	1e-68	0	0.1498	0.076	1.97105	1e-26	0	0.1258	0.0816	1.54167
NF1	CTF	1e-64	0	0.2102	0.124	1.69516	1e-99	0	0.1832	0.0873	2.09851	1e-15	0	0.1116	0.0792	1.40909
NF1-halfsite	CTF	1e-198	0	0.5736	0.3639	1.57626	1e-191	0	0.564	0.3586	1.57278	1e-33	0	0.4218	0.3397	1.24168
E2F1	E2F	1e-58	0	0.144	0.0766	1.8799	0.0001	0	0.0362	0.0264	1.37121	0.001	0.0003	0.028	0.0206	1.35922
E2F4	E2F	1e-148	0	0.2686	0.1306	2.05666	1e-21	0	0.0746	0.0444	1.68018	0.0001	0	0.0492	0.0374	1.31551
E2F6	E2F	1e-87	0	0.2794	0.1668	1.67506	1e-08	0	0.092	0.0707	1.30127	0.1	0.0292	0.0666	0.0601	1.10815
EHF	ETS	0	0	0.4848	0.2281	2.12538	1e-176	0	0.451	0.2642	1.70704	1e-61	0	0.3662	0.2596	1.41063
ELF1	ETS	0	0	0.3602	0.1203	2.99418	1e-79	0	0.1532	0.0741	2.06748	1e-29	0	0.1098	0.0663	1.65611
Elk1	ETS	0	0	0.3728	0.1295	2.87876	1e-87	0	0.1536	0.0714	2.15126	1e-19	0	0.099	0.0652	1.5184
Elk4	ETS	0	0	0.3712	0.1303	2.84881	1e-79	0	0.1442	0.0677	2.12999	1e-24	0	0.0992	0.0616	1.61039
ETS	ETS	0	0	0.2468	0.0683	3.61347	1e-57	0	0.1012	0.0462	2.19048	1e-14	0	0.0668	0.0425	1.57176
ETV1	ETS	0	0	0.5734	0.2694	2.12843	1e-202	0	0.4406	0.2434	1.81019	1e-82	0	0.3492	0.2287	1.52689
GABPA	ETS	0	0	0.451	0.1842	2.44843	1e-130	0	0.3006	0.1619	1.8567	1e-34	0	0.2168	0.1513	1.43291
SPDEF	ETS	1e-271	0	0.4042	0.1886	2.14316	1e-153	0	0.364	0.2024	1.79842	1e-53	0	0.284	0.1935	1.4677
FOXA1	Forkhead	1e-34	0	0.2236	0.1567	1.42693	1e-72	0	0.385	0.2672	1.44087	1e-40	0	0.4024	0.3127	1.28686
Foxh1	Forkhead	1e-70	0	0.143	0.0703	2.03414	1e-52	0	0.2246	0.1434	1.56625	1e-08	0	0.1926	0.1615	1.19257
FOXM1	Forkhead	1e-35	0	0.2056	0.1411	1.45712	1e-87	0	0.351	0.2269	1.54694	1e-61	0	0.371	0.2638	1.40637
FOXP1	Forkhead	1e-40	0	0.1054	0.0565	1.86549	1e-66	0	0.1614	0.0856	1.88551	1e-62	0	0.1788	0.1007	1.77557
ARNT	HLH	1e-154	0	0.4126	0.242	1.70496	1e-80	0	0.3014	0.1895	1.5905	1e-30	0	0.2478	0.1822	1.36004
Sox4	HMG	1e-147	0	0.2344	0.1061	2.20924	1e-133	0	0.3274	0.182	1.7989	1e-119	0	0.3274	0.1889	1.73319
GSC	Homeobox	1e-125	0	0.2562	0.1304	1.96472	1e-14	0	0.4698	0.416	1.12933	1e-48	0	0.5684	0.4647	1.22315
HOXB13	Homeobox	1e-61	0	0.1986	0.117	1.69744	1e-81	0	0.3496	0.2299	1.52066	1e-40	0	0.3556	0.2687	1.32341
Hoxc9	Homeobox	1e-40	0	0.0904	0.0459	1.9695	1e-67	0	0.1796	0.0989	1.81598	1e-34	0	0.177	0.1176	1.5051
Nkx3.1	Homeobox	1e-288	0	0.5782	0.3272	1.76711	1e-86	0	0.6698	0.5323	1.25831	1e-43	0	0.6472	0.55	1.17673
Pitx1	Homeobox	9e-299	0	0.753	0.4978	1.51266	1e-98	0	0.9052	0.7944	1.13948	1e-72	0	0.9198	0.8328	1.10447
Tgif1	Homeobox	1e-227	0	0.6268	0.4003	1.56583	1e-203	0	0.781	0.5764	1.35496	1e-99	0	0.7366	0.5931	1.24195
Tgif2	Homeobox	1e-245	0	0.6848	0.45	1.52178	1e-195	0	0.8034	0.6066	1.32443	1e-95	0	0.7544	0.6162	1.22428
BMYB	HTH	1e-185	0	0.4034	0.2203	1.83114	1e-135	0	0.4462	0.2815	1.58508	1e-71	0	0.415	0.2954	1.40487
MYB	HTH	1e-254	0	0.4822	0.2571	1.87553	1e-164	0	0.4948	0.3086	1.60337	1e-44	0	0.4146	0.3203	1.29441
MYBL1	HTH	1e-218	0	0.4222	0.2218	1.90352	1e-170	0	0.4746	0.2877	1.64964	1e-74	0	0.4176	0.2956	1.41272
Rfx5	HTH	1e-80	0	0.1166	0.049	2.37959	1e-35	0	0.1154	0.0668	1.72754	1e-14	0	0.0968	0.0681	1.42144
Smad2	MAD	1e-213	0	0.5302	0.3163	1.67626	1e-247	0	0.5282	0.2996	1.76302	1e-117	0	0.4302	0.2776	1.54971
Smad3	MAD	1e-277	0	0.7238	0.4752	1.52315	1e-300	0	0.7912	0.5397	1.466	1e-163	0	0.713	0.5238	1.36121
Smad4	MAD	1e-222	0	0.549	0.3293	1.66717	1e-233	0	0.5362	0.3129	1.71365	1e-110	0	0.4362	0.287	1.51986
Mef2a	MADS	1e-93	0	0.0958	0.0326	2.93865	1e-05	0	0.2008	0.1766	1.13703	1e-08	0	0.234	0.2003	1.16825
Mef2b	MADS	1e-131	0	0.1742	0.0705	2.47092	1e-15	0	0.3162	0.2646	1.19501	1e-10	0	0.35	0.3063	1.14267
AR-halfsite	NR	9e-303	0	0.838	0.5948	1.40888	1e-219	0	0.872	0.6793	1.28367	1e-113	0	0.798	0.6514	1.22505
Erra	NR	1e-248	0	0.6558	0.4189	1.56553	1e-69	0	0.631	0.5069	1.24482	1e-18	0	0.5454	0.4833	1.12849
THRa	NR	1e-147	0	0.2198	0.0961	2.2872	1e-17	0	0.2178	0.1701	1.28042	1e-27	0	0.2256	0.1658	1.36068
RXR	NR,DR1	1e-171	0	0.4318	0.2503	1.72513	1e-133	0	0.3988	0.2413	1.65271	1e-63	0	0.321	0.2181	1.4718
FXR	NR,IR1	1e-81	0	0.1768	0.0902	1.96009	1e-39	0	0.1482	0.09	1.64667	1e-37	0	0.1322	0.0788	1.67766
NRF1	NRF	1e-130	0	0.1342	0.0462	2.90476	1e-35	0	0.0406	0.0147	2.7619	1e-06	0	0.0202	0.0117	1.7265
NFAT	RHD	1e-89	0	0.207	0.109	1.89908	1e-91	0	0.315	0.1942	1.62204	1e-59	0	0.3062	0.2081	1.47141
NFkB-p65	RHD	1e-92	0	0.205	0.1061	1.93214	1e-116	0	0.2262	0.1115	2.0287	1e-72	0	0.1906	0.1046	1.82218
STAT1	Stat	1e-49	0	0.086	0.0391	2.19949	1e-44	0	0.1032	0.0532	1.93985	1e-05	0	0.0744	0.0593	1.25464
Stat3	Stat	1e-114	0	0.2072	0.0988	2.09717	1e-72	0	0.1718	0.0903	1.90255	1e-11	0	0.1174	0.088	1.33409
STAT5	Stat	1e-51	0	0.093	0.0434	2.14286	1e-31	0	0.1086	0.0644	1.68634	0.01	0.0073	0.079	0.0699	1.13019
TATA-Box	TBP	1e-137	0	0.2744	0.1389	1.97552	1e-86	0	0.4056	0.2761	1.46903	1e-39	0	0.3952	0.3069	1.28772
TEAD	TEA	1e-59	0	0.1518	0.0818	1.85575	1e-76	0	0.2638	0.1604	1.64464	1e-13	0	0.2114	0.1697	1.24573
TEAD2	TEA	1e-75	0	0.146	0.0703	2.07681	1e-56	0	0.2102	0.1291	1.6282	1e-10	0	0.1652	0.1322	1.24962
TEAD4	TEA	1e-162	0	0.263	0.1212	2.16997	1e-156	0	0.3538	0.1927	1.83601	1e-42	0	0.2704	0.1905	1.41942
Bcl6	Zf	1e-157	0	0.3834	0.2162	1.77336	1e-154	0	0.4526	0.2766	1.6363	1e-23	0	0.3364	0.2714	1.2395
Gata2	Zf	1e-68	0	0.1296	0.0617	2.10049	1e-122	0	0.248	0.1253	1.97925	1e-40	0	0.2076	0.1385	1.49892
KLF10	Zf	1e-98	0	0.2766	0.1583	1.74732	1e-28	0	0.1782	0.1233	1.44526	1e-10	0	0.1378	0.1075	1.28186
KLF14	Zf	1e-264	0	0.7244	0.4825	1.50135	1e-78	0	0.4778	0.3486	1.37063	1e-39	0	0.4026	0.3139	1.28257
Klf4	Zf	1e-76	0	0.2086	0.1167	1.78749	1e-10	0	0.1294	0.1011	1.27992	0.01	0.0074	0.104	0.0937	1.10993
Klf9	Zf	1e-81	0	0.2286	0.1296	1.76389	1e-14	0	0.0992	0.0694	1.42939	0.01	0.0017	0.0712	0.0609	1.16913
Maz	Zf	1e-164	0	0.6138	0.4214	1.45657	1e-109	0	0.345	0.2089	1.65151	1e-57	0	0.2586	0.1688	1.53199
Sp1	Zf	1e-84	0	0.2118	0.1149	1.84334	1e-16	0	0.0408	0.0217	1.88018	1e-16	0	0.0352	0.0176	2
ZBTB12	Zf	1e-101	0	0.1576	0.0692	2.27746	1e-28	0	0.143	0.0938	1.52452	0.0001	0	0.1092	0.0918	1.18954
ZFX	Zf	0	0	0.651	0.3636	1.79043	1e-223	0	0.5036	0.2883	1.74679	1e-160	0	0.4176	0.2435	1.71499
ZNF143	Zf	1e-173	0	0.2008	0.076	2.64211	1e-39	0	0.143	0.0862	1.65893	1e-33	0	0.1292	0.0792	1.63131
ZNF189	Zf	1e-107	0	0.263	0.1432	1.83659	1e-92	0	0.2796	0.164	1.70488	1e-21	0	0.2054	0.1541	1.3329
Znf263	Zf	1e-219	0	0.6714	0.4489	1.49566	1e-126	0	0.5682	0.3999	1.42086	1e-34	0	0.4392	0.3545	1.23893
ZNF264	Zf	1e-128	0	0.257	0.1297	1.9815	1e-69	0	0.2152	0.1254	1.71611	1e-84	0	0.2128	0.116	1.83448
ZNF322	Zf	1e-108	0	0.1858	0.086	2.16047	1e-53	0	0.1318	0.0696	1.89368	1e-15	0	0.0846	0.0563	1.50266
ZNF415	Zf	1e-93	0	0.2362	0.1295	1.82394	1e-67	0	0.1888	0.106	1.78113	1e-22	0	0.1322	0.0896	1.47545
ZNF416	Zf	1e-301	0	0.5718	0.3165	1.80664	1e-210	0	0.6094	0.392	1.55459	1e-147	0	0.5508	0.3704	1.48704
ZNF467	Zf	1e-147	0	0.4256	0.2566	1.65861	1e-110	0	0.2952	0.1672	1.76555	1e-69	0	0.2306	0.1379	1.67223
